# Supplementary material for: Identification and validation of an immune-related lncRNAs signature to predict the overall survival of ovarian cancer
Source: Front Oncol. 2022 Oct 12;12:999654. doi: 10.3389/fonc.2022.999654 (PMC9596922; doi:10.3389/fonc.2022.999654)
Supplement: Supplementary Table 2 — The immune-related lncRNAs identified in TCGA-RNA-seq dataset and HG-U133_Plus_2 dataset. [file DataSheet_2.csv]

immune-related lncRNA in TCGA-RNA-Seq cohort	immune-related lncRNA in HG-U133_Plus_2 cohort
ZSCAN16-AS1	ZRANB2-AS1
ZRANB2-AS1	ZNRD1-AS1
ZNRD1-AS1	ZNF883
ZNF883	ZNF790-AS1
ZNF790-AS1	ZNF667-AS1
ZNF674-AS1	ZNF582-AS1
ZNF667-AS1	ZNF571-AS1
ZNF582-AS1	ZNF503-AS2
ZNF571-AS1	ZNF503-AS1
ZNF503-AS2	ZNF32-AS3
ZNF503-AS1	ZNF295-AS1
ZNF32-AS3	ZNF252P-AS1
ZNF295-AS1	ZNF205-AS1
ZNF252P-AS1	ZMIZ1-AS1
ZNF213-AS1	ZFHX4-AS1
ZNF205-AS1	ZFAS1
ZMIZ1-AS1	ZEB1-AS1
ZFHX4-AS1	ZBTB46-AS1
ZFAS1	ZBTB20-AS1
ZEB1-AS1	ZBTB11-AS1
ZBTB46-AS1	YTHDF3-AS1
ZBTB20-AS1	XXyac-YX155B6.7
ZBTB11-AS1	WWTR1-AS1
ZBED5-AS1	WWC2-AS2
ZBED3-AS1	WT1-AS
YTHDF3-AS1	WI2-89031B12.1
XXyac-YX155B6.7	WFDC21P
XXbac-B476C20.9	WEE2-AS1
XIST	WDR86-AS1
WWTR1-AS1	WDR11-AS1
WWC2-AS2	WDFY3-AS2
WT1-AS	WAC-AS1
WI2-89031B12.1	VWA8-AS1
WFDC21P	VPS9D1-AS1
WEE2-AS1	VPS13A-AS1
WDR86-AS1	VENTXP1
WDR11-AS1	VAC14-AS1
WDFY3-AS2	USP30-AS1
WAC-AS1	USP3-AS1
VWA8-AS1	USP27X-AS1
VPS9D1-AS1	USP2-AS1
VAC14-AS1	UNC5B-AS1
USP46-AS1	UG0898H09
USP30-AS1	UCA1
USP3-AS1	UBXN7-AS1
USP27X-AS1	UBXN10-AS1
USP2-AS1	UBE2E2-AS1
UNC5B-AS1	UBAC2-AS1
UG0898H09	U47924.29
UCA1	U47924.27
UBXN7-AS1	TYMSOS
UBXN10-AS1	TUSC8
UBL7-AS1	TUSC7
UBE2E2-AS1	TUG1
UBAC2-AS1	TTTY7
U47924.29	TTTY5
U47924.27	TTTY15
TYMSOS	TTTY13
TUSC8	TTTY12
TUNAR	TTTY11
TUG1	TTTY10
TTN-AS1	TTLL7-IT1
TTC28-AS1	TTLL11-IT1
TSIX	TTC28-AS1
TSC22D1-AS1	TSC22D1-AS1
TRPM2-AS	TRPM2-AS
TRPC5OS	TRPC5OS
TRIM52-AS1	TRHDE-AS1
TRHDE-AS1	TRG-AS1
TRG-AS1	TRAM2-AS1
TRAM2-AS1	TPTEP1
TRAF3IP2-AS1	TPT1-AS1
TPTEP1	TP73-AS1
TPT1-AS1	TOPORS-AS1
TP73-AS1	TOB1-AS1
TP53TG1	TNRC6C-AS1
TOPORS-AS1	TNK2-AS1
TOLLIP-AS1	TMPO-AS1
TOB1-AS1	TMEM72-AS1
TNRC6C-AS1	TMEM51-AS1
TNK2-AS1	TMEM254-AS1
TMPO-AS1	TMEM191A
TMEM72-AS1	TMEM161B-AS1
TMEM51-AS1	TMEM108-AS1
TMEM44-AS1	TMCC1-AS1
TMEM254-AS1	TIPARP-AS1
TMEM191A	TINCR
TMEM161B-AS1	THUMPD3-AS1
TMEM108-AS1	THAP9-AS1
TMCC1-AS1	THAP7-AS1
TLR8-AS1	TFAP2A-AS1
TIPARP-AS1	TEX41
TINCR	TEX36-AS1
THUMPD3-AS1	TEX26-AS1
THAP9-AS1	TDRG1
THAP7-AS1	TCL6
TFAP2A-AS1	TCEB3-AS1
TEX41	TBX5-AS1
TEX26-AS1	TAPT1-AS1
TDRG1	SYNPR-AS1
TCL6	STXBP5-AS1
TCEB3-AS1	STX18-AS1
TBX5-AS1	STK4-AS1
TAPT1-AS1	STK24-AS1
TAF1A-AS1	STAU2-AS1
SYNPR-AS1	STARD13-AS
SUCLG2-AS1	STAM-AS1
STXBP5-AS1	ST8SIA6-AS1
STX18-AS1	ST7-OT4
STK4-AS1	ST7-AS2
STK24-AS1	ST7-AS1
STAU2-AS1	SSTR5-AS1
STARD7-AS1	SSSCA1-AS1
STARD13-AS	SSBP3-AS1
STAM-AS1	SRRM2-AS1
ST7-OT4	SRD5A3-AS1
ST7-AS2	SPTY2D1-AS1
ST7-AS1	SPRY4-IT1
ST3GAL4-AS1	SPATA42
SSTR5-AS1	SPATA41
SSSCA1-AS1	SPATA3-AS1
SSBP3-AS1	SPATA13
SRRM2-AS1	SPANXA2-OT1
SRD5A3-AS1	SPAG5-AS1
SPTY2D1-AS1	SORCS3-AS1
SPRY4-IT1	SOCS2-AS1
SPATA41	SNX29P2
SPATA3-AS1	SNHG4
SPATA13	SNHG22
SPANXA2-OT1	SNHG19
SPAG5-AS1	SNHG18
SPACA6P	SNHG10
SOX9-AS1	SMIM2-AS1
SOX21-AS1	SMG7-AS1
SOX2-OT	SMCR5
SOCS2-AS1	SMAD5-AS1
SNX29P2	SMAD1-AS2
SNRK-AS1	SLFNL1-AS1
SNHG4	SLCO4A1-AS1
SNHG22	SLC8A1-AS1
SNHG19	SLC2A1-AS1
SNHG18	SLC26A4-AS1
SNHG17	SLC25A5-AS1
SNHG10	SLC25A21-AS1
SND1-IT1	SLC22A18AS
SNAI3-AS1	SLC16A1-AS1
SMIM2-AS1	SIX3-AS1
SMG7-AS1	SHANK3
SMCR5	SHANK2-AS3
SMC5-AS1	SH3RF3-AS1
SMAD1-AS2	SH3PXD2A-AS1
SLIT2-IT1	SH3BP5-AS1
SLFNL1-AS1	SFTA1P
SLCO4A1-AS1	SERTAD4-AS1
SLC8A1-AS1	SENCR
SLC7A11-AS1	SDCBP2-AS1
SLC2A1-AS1	SCOC-AS1
SLC26A4-AS1	SCARNA2
SLC25A5-AS1	SCARNA15
SLC25A21-AS1	SCAMP1-AS1
SLC22A18AS	SATB2-AS1
SLC16A1-AS1	SACS-AS1
SIX3-AS1	RUSC1-AS1
SHANK3	RRS1-AS1
SHANK2-AS3	RPS6KA2-AS1
SH3RF3-AS1	RPPH1
SH3PXD2A-AS1	RPL34-AS1
SH3BP5-AS1	RPARP-AS1
SFTA1P	RP6-91H8.2
SERTAD4-AS1	RP6-91H8.1
SERPINB9P1	RP6-24A23.7
SEPSECS-AS1	RP5-991O23.1
SENCR	RP5-968J1.1
SEC24B-AS1	RP5-963E22.5
SDCBP2-AS1	RP5-944M2.2
SCOC-AS1	RP5-894D12.4
SCARNA15	RP5-892K4.1
SCAMP1-AS1	RP5-890E16.2
SBF2-AS1	RP5-856G1.1
SACS-AS1	RP5-855D21.1
RUSC1-AS1	RP5-1184F4.5
RRS1-AS1	RP5-1180E21.5
RPPH1	RP5-1154L15.2
RPL34-AS1	RP5-1136G13.2
RPARP-AS1	RP5-1103G7.10
RP6-24A23.7	RP5-1102E8.3
RP6-201G10.2	RP5-1098D14.1
RP5-968J1.1	RP5-1085F17.3
RP5-894D12.4	RP5-1074L1.4
RP5-894A10.6	RP5-1065J22.8
RP5-892K4.1	RP5-1039K5.16
RP5-890E16.2	RP5-1031D4.2
RP5-856G1.1	RP5-1027O15.1
RP5-855D21.1	RP5-1007H16.1
RP5-1184F4.5	RP4-798A10.7
RP5-1154L15.2	RP4-794H19.1
RP5-1136G13.2	RP4-781K5.2
RP5-1092A3.4	RP4-773N10.4
RP5-1085F17.3	RP4-742J24.2
RP5-1074L1.4	RP4-714D9.5
RP5-1065J22.8	RP4-680D5.8
RP5-1039K5.16	RP4-676L2.1
RP5-1031D4.2	RP4-647C14.3
RP5-1007H16.1	RP4-621B10.8
RP4-798A10.7	RP4-613A2.1
RP4-794H19.1	RP4-594L9.2
RP4-773N10.4	RP4-593H12.1
RP4-742J24.2	RP4-584D14.7
RP4-740C4.7	RP4-575N6.5
RP4-714D9.5	RP4-561L24.3
RP4-680D5.8	RP4-555D20.3
RP4-676L2.1	RP4-539M6.21
RP4-657D16.3	RP4-539M6.14
RP4-647C14.3	RP3-508I15.21
RP4-635E18.8	RP3-507I15.2
RP4-621B10.8	RP3-496C20.1
RP4-614O4.12	RP3-476K8.3
RP4-613A2.1	RP3-428L16.2
RP4-612B15.3	RP3-412A9.16
RP4-593H12.1	RP3-406A7.7
RP4-584D14.7	RP3-400B16.4
RP4-575N6.5	RP3-388M5.9
RP4-561L24.3	RP3-368A4.6
RP4-545K15.5	RP3-337H4.8
RP4-539M6.21	RP3-333B15.4
RP4-539M6.14	RP3-329A5.8
RP3-525N10.2	RP13-638C3.2
RP3-508I15.21	RP13-436F16.1
RP3-507I15.2	RP13-39P12.3
RP3-496C20.1	RP13-379O24.2
RP3-476K8.3	RP13-30A9.2
RP3-428L16.2	RP13-20L14.1
RP3-412A9.16	RP13-122B23.8
RP3-406A7.7	RP13-1032I1.7
RP3-388M5.9	RP11-999E24.3
RP3-368A4.6	RP11-97C16.1
RP3-337H4.8	RP11-96K19.4
RP3-329A5.8	RP11-96H17.1
RP13-638C3.2	RP11-96D1.11
RP13-436F16.1	RP11-960B9.2
RP13-39P12.3	RP11-95H11.1
RP13-20L14.1	RP11-95D17.1
RP13-122B23.8	RP11-953B20.1
RP13-1032I1.7	RP11-945A11.2
RP11-999E24.3	RP11-932O9.4
RP11-981G7.6	RP11-932O9.10
RP11-97C16.1	RP11-930P14.2
RP11-96K19.4	RP11-91I8.1
RP11-95O2.1	RP11-90P13.1
RP11-95D17.1	RP11-90C4.2
RP11-932O9.10	RP11-893F2.14
RP11-930P14.2	RP11-884K10.7
RP11-90P13.1	RP11-876N24.5
RP11-893F2.14	RP11-874J12.4
RP11-884K10.7	RP11-873E20.1
RP11-876N24.5	RP11-862L9.3
RP11-874J12.4	RP11-85A1.3
RP11-873E20.1	RP11-84D1.2
RP11-862L9.3	RP11-847H18.2
RP11-85A1.3	RP11-845C23.3
RP11-843B15.2	RP11-843B15.2
RP11-83N9.5	RP11-83N9.5
RP11-82L18.2	RP11-82L18.2
RP11-819C21.1	RP11-819C21.1
RP11-806L2.2	RP11-809F4.3
RP11-804H8.6	RP11-806L2.2
RP11-803D5.4	RP11-805I24.3
RP11-7F17.4	RP11-803D5.4
RP11-79P5.9	RP11-7F17.4
RP11-799D4.4	RP11-799D4.4
RP11-798M19.6	RP11-798M19.6
RP11-796E2.4	RP11-796E2.4
RP11-793H13.11	RP11-793H13.11
RP11-792A8.4	RP11-792A8.4
RP11-783K16.13	RP11-791M20.1
RP11-77H9.8	RP11-787B4.2
RP11-774O3.3	RP11-783K16.13
RP11-769O8.3	RP11-77H9.8
RP11-757F18.5	RP11-774O3.3
RP11-747H7.3	RP11-764E7.1
RP11-742B18.1	RP11-757F18.5
RP11-73M18.8	RP11-753D20.4
RP11-73M18.7	RP11-753A21.2
RP11-73K9.2	RP11-753A21.1
RP11-728F11.4	RP11-749H17.2
RP11-727F15.11	RP11-747H7.3
RP11-722E23.2	RP11-744D14.2
RP11-715J22.6	RP11-742B18.1
RP11-714L20.1	RP11-73M18.8
RP11-710C12.1	RP11-73K9.2
RP11-708J19.1	RP11-731J8.2
RP11-701I24.3	RP11-728F11.4
RP11-700H6.1	RP11-727F15.11
RP11-6I2.3	RP11-727A23.11
RP11-6F2.5	RP11-722E23.2
RP11-692P14.1	RP11-715J22.6
RP11-690I21.2	RP11-714L20.1
RP11-68I3.11	RP11-701I24.3
RP11-686D22.8	RP11-700H6.1
RP11-680G24.5	RP11-6I2.3
RP11-680F8.4	RP11-6F2.5
RP11-680F20.10	RP11-692P14.1
RP11-680C21.1	RP11-690I21.2
RP11-67L3.4	RP11-680F20.10
RP11-676J12.6	RP11-680C21.1
RP11-676J12.4	RP11-678G15.1
RP11-674P19.2	RP11-677O4.2
RP11-673E11.2	RP11-676J12.6
RP11-672L10.6	RP11-676J12.4
RP11-66N11.8	RP11-674P19.2
RP11-669M16.1	RP11-673E11.2
RP11-664D1.1	RP11-66N11.8
RP11-663N22.1	RP11-66N11.7
RP11-661A12.9	RP11-669M16.1
RP11-65J3.14	RP11-669I1.1
RP11-654A16.3	RP11-669C19.1
RP11-650K20.3	RP11-664D1.1
RP11-644F5.11	RP11-663N22.1
RP11-642D21.1	RP11-661A12.9
RP11-635N19.1	RP11-65L19.4
RP11-634B7.4	RP11-65J3.14
RP11-631N16.2	RP11-65D24.2
RP11-629O1.2	RP11-654A16.3
RP11-61L19.3	RP11-650K20.3
RP11-61L19.2	RP11-646J21.6
RP11-60A24.3	RP11-646E18.4
RP11-5C23.2	RP11-644F5.11
RP11-5C23.1	RP11-642D21.1
RP11-59H7.3	RP11-63K6.7
RP11-589P10.5	RP11-63D14.1
RP11-585P4.5	RP11-63A11.1
RP11-573N10.1	RP11-63A1.2
RP11-568N6.1	RP11-635N19.1
RP11-55K13.1	RP11-634B7.4
RP11-559M23.1	RP11-629O1.2
RP11-554J4.1	RP11-629E24.2
RP11-552M11.8	RP11-61L19.2
RP11-552F3.10	RP11-619L19.1
RP11-550I24.2	RP11-619L12.4
RP11-549J18.1	RP11-60A24.3
RP11-543C4.1	RP11-5N11.2
RP11-540O11.1	RP11-5C23.2
RP11-53O19.3	RP11-5C23.1
RP11-53B2.2	RP11-59H7.3
RP11-539L10.3	RP11-58O3.2
RP11-539I5.1	RP11-589P10.5
RP11-536G4.2	RP11-587D21.4
RP11-534L20.5	RP11-586K2.1
RP11-533E19.7	RP11-585P4.5
RP11-533E19.5	RP11-579O24.3
RP11-532F12.5	RP11-574H6.1
RP11-52A20.2	RP11-568N6.1
RP11-524D16__A.3	RP11-567I13.1
RP11-524C21.2	RP11-567C2.1
RP11-521O16.2	RP11-560A15.4
RP11-521I2.3	RP11-55K13.1
RP11-521D12.1	RP11-559M23.1
RP11-517C16.2	RP11-554J4.1
RP11-517B11.7	RP11-552M11.8
RP11-513N24.1	RP11-552F3.10
RP11-513M16.7	RP11-550I24.2
RP11-510C10.2	RP11-549J18.1
RP11-50B3.4	RP11-548M13.1
RP11-508N22.12	RP11-546O6.4
RP11-506O24.2	RP11-544D21.2
RP11-504A18.1	RP11-543C4.1
RP11-503C24.6	RP11-540O11.1
RP11-502N13.2	RP11-53O19.3
RP11-49K24.4	RP11-53B2.2
RP11-499E18.1	RP11-539I5.1
RP11-498C9.15	RP11-536G4.2
RP11-495K9.5	RP11-534L20.5
RP11-48B3.4	RP11-533E19.7
RP11-489G11.3	RP11-532F12.5
RP11-489E7.4	RP11-52A20.2
RP11-488L18.10	RP11-524D16__A.3
RP11-486G15.2	RP11-524C21.2
RP11-483C6.1	RP11-521O16.2
RP11-480A16.1	RP11-521I2.3
RP11-477N3.1	RP11-521D12.1
RP11-476D10.1	RP11-517C16.2
RP11-474P2.2	RP11-515O17.3
RP11-474D1.2	RP11-513N24.1
RP11-471B22.2	RP11-513M16.7
RP11-468E2.5	RP11-510C10.4
RP11-467D6.1	RP11-510C10.2
RP11-466A19.8	RP11-50B3.4
RP11-465B22.8	RP11-508N22.12
RP11-464F9.20	RP11-506O24.2
RP11-461A8.4	RP11-506N2.1
RP11-45M22.5	RP11-506E9.3
RP11-45M22.3	RP11-503C24.6
RP11-456O19.2	RP11-502N13.2
RP11-456H18.2	RP11-49K24.4
RP11-454K7.3	RP11-498C9.17
RP11-452L6.1	RP11-496I2.2
RP11-44N11.3	RP11-495P10.6
RP11-44F21.5	RP11-495K9.5
RP11-44F14.8	RP11-495K9.3
RP11-448A19.1	RP11-493L12.3
RP11-445L13__B.3	RP11-490G2.2
RP11-443C10.1	RP11-489G11.3
RP11-443B7.1	RP11-489E7.4
RP11-439E19.10	RP11-488L18.10
RP11-436D10.3	RP11-486G15.2
RP11-435O5.5	RP11-483I13.5
RP11-433A10.3	RP11-483C6.1
RP11-429B14.4	RP11-480I12.10
RP11-426C22.5	RP11-480D4.6
RP11-425D10.10	RP11-480A16.1
RP11-422P24.11	RP11-476D10.1
RP11-421F16.3	RP11-475A13.2
RP11-421E14.2	RP11-474P2.2
RP11-416N2.4	RP11-474D1.2
RP11-416I2.1	RP11-472K22.1
RP11-414H17.5	RP11-471M2.3
RP11-410L14.2	RP11-470M17.2
RP11-410E4.1	RP11-468E2.5
RP11-410D17.2	RP11-467D6.1
RP11-403P17.4	RP11-466A19.8
RP11-402G3.5	RP11-465B22.8
RP11-402D21.2	RP11-464F9.20
RP11-401P9.4	RP11-461L18.1
RP11-400N9.1	RP11-45M22.5
RP11-399O19.9	RP11-45M22.3
RP11-399E6.1	RP11-457K10.1
RP11-397A16.3	RP11-457I16.2
RP11-396F22.1	RP11-456O19.2
RP11-395N3.1	RP11-456H18.2
RP11-395I6.3	RP11-454K7.3
RP11-394I13.2	RP11-44N11.3
RP11-38L15.2	RP11-44F14.8
RP11-389G6.3	RP11-448A19.1
RP11-389C8.2	RP11-445L13__B.3
RP11-388M20.6	RP11-443C10.1
RP11-388M20.1	RP11-443B7.1
RP11-385F5.4	RP11-442O18.2
RP11-384P7.7	RP11-440L14.3
RP11-384L8.1	RP11-440I14.2
RP11-381P6.1	RP11-439E19.10
RP11-37C7.3	RP11-436D10.3
RP11-379H18.1	RP11-435O5.5
RP11-379F4.6	RP11-433A10.3
RP11-378J18.8	RP11-432J9.6
RP11-378A13.1	RP11-429B14.4
RP11-375I20.6	RP11-426C22.5
RP11-373D23.2	RP11-425D10.10
RP11-369C8.1	RP11-421F16.3
RP11-366L5.1	RP11-416I2.1
RP11-365H22.2	RP11-414H17.5
RP11-363E7.4	RP11-413B19.2
RP11-359K18.3	RP11-410E4.1
RP11-359E8.5	RP11-410D17.2
RP11-356B19.11	RP11-410C4.5
RP11-355F16.1	RP11-403P17.4
RP11-355B11.2	RP11-403P17.3
RP11-353N14.2	RP11-403N16.3
RP11-353N14.1	RP11-402G3.5
RP11-352G9.1	RP11-402D21.2
RP11-352B15.2	RP11-401P9.4
RP11-348P10.2	RP11-400N9.1
RP11-348N5.7	RP11-400N13.1
RP11-343H5.6	RP11-399O19.9
RP11-341N2.1	RP11-399E6.1
RP11-33O4.1	RP11-397A16.3
RP11-339A11.2	RP11-396F22.1
RP11-338N10.1	RP11-395N3.1
RP11-338I21.1	RP11-395I6.3
RP11-334J6.6	RP11-394I13.2
RP11-334C17.5	RP11-38L15.2
RP11-333O1.1	RP11-38C18.3
RP11-333I13.1	RP11-38C18.2
RP11-330O11.3	RP11-389G6.3
RP11-330M19.1	RP11-389C8.2
RP11-329B9.5	RP11-388M20.1
RP11-329B9.3	RP11-384P7.7
RP11-327J17.2	RP11-384L8.1
RP11-326I11.5	RP11-37C7.3
RP11-326I11.3	RP11-379F4.6
RP11-324L17.1	RP11-378A13.1
RP11-320N7.2	RP11-375I20.6
RP11-319G9.3	RP11-373D23.2
RP11-319E16.2	RP11-36B6.1
RP11-318A15.2	RP11-366L5.1
RP11-314N13.3	RP11-365H22.2
RP11-310J24.3	RP11-363E7.4
RP11-305O6.3	RP11-362K14.7
RP11-305L7.3	RP11-362K14.6
RP11-305K5.1	RP11-360K13.1
RP11-305E6.4	RP11-360A18.2
RP11-304L19.4	RP11-359K18.3
RP11-304C12.3	RP11-359E8.5
RP11-303E16.7	RP11-356B19.11
RP11-301O19.1	RP11-354I10.1
RP11-300A12.2	RP11-353N14.1
RP11-2E11.9	RP11-352G9.1
RP11-29H23.4	RP11-349E4.1
RP11-297L17.2	RP11-348P10.2
RP11-295P9.12	RP11-348B17.1
RP11-295M18.6	RP11-347D21.1
RP11-295G20.2	RP11-343H5.6
RP11-28F1.2	RP11-340A13.1
RP11-288L9.1	RP11-339A11.2
RP11-286E11.2	RP11-338N10.1
RP11-285J16.1	RP11-338I21.1
RP11-285G1.14	RP11-334J6.6
RP11-285F7.2	RP11-333O1.1
RP11-285A1.1	RP11-333I13.1
RP11-284F21.8	RP11-330O11.3
RP11-274H2.5	RP11-330M19.1
RP11-274B18.4	RP11-329B9.3
RP11-266A24.1	RP11-327J17.2
RP11-263K4.3	RP11-326I11.5
RP11-263K19.4	RP11-326I11.3
RP11-25I15.3	RP11-324J3.1
RP11-258C19.7	RP11-320N7.2
RP11-255P5.2	RP11-320H14.1
RP11-255C15.3	RP11-31K23.2
RP11-254F7.1	RP11-319G9.3
RP11-251G23.5	RP11-319E16.2
RP11-250B2.6	RP11-315F22.1
RP11-250B2.3	RP11-313C4.1
RP11-24D15.1	RP11-310J24.3
RP11-248J18.3	RP11-307P5.2
RP11-248J18.2	RP11-307O13.1
RP11-245J9.5	RP11-305O6.3
RP11-235E17.4	RP11-305O4.3
RP11-227D13.1	RP11-305L7.3
RP11-226L15.5	RP11-305E6.4
RP11-225H22.4	RP11-304L19.4
RP11-222K16.1	RP11-304C12.3
RP11-220I1.5	RP11-303E16.7
RP11-21L23.2	RP11-301O19.1
RP11-219B4.3	RP11-300A12.2
RP11-218F4.1	RP11-2E11.9
RP11-218C14.8	RP11-29P20.1
RP11-217B7.2	RP11-29H23.4
RP11-217B1.2	RP11-298H24.1
RP11-216L13.19	RP11-298D21.2
RP11-214N9.1	RP11-297L17.2
RP11-214K3.20	RP11-295G20.2
RP11-214K3.19	RP11-292D4.3
RP11-212P7.2	RP11-288L9.1
RP11-210M15.2	RP11-286E11.2
RP11-209D14.2	RP11-285J16.1
RP11-1E4.1	RP11-285G1.14
RP11-1C8.6	RP11-285F7.2
RP11-199F11.2	RP11-285E9.5
RP11-195M16.3	RP11-285A1.1
RP11-194N12.2	RP11-284F21.8
RP11-190A12.8	RP11-274H2.5
RP11-186F10.2	RP11-274B18.4
RP11-182L21.5	RP11-272D12.1
RP11-182J23.1	RP11-266A24.1
RP11-180N14.1	RP11-25I15.3
RP11-179B15.6	RP11-257I14.1
RP11-174G6.5	RP11-255P5.2
RP11-173B14.4	RP11-254F7.1
RP11-171I2.4	RP11-252E2.1
RP11-16P6.1	RP11-24P14.1
RP11-16N11.2	RP11-24D15.1
RP11-167H9.3	RP11-248J18.3
RP11-166P13.4	RP11-247L20.4
RP11-164P12.4	RP11-245P10.8
RP11-164P12.3	RP11-235E17.4
RP11-161I6.2	RP11-231E19.1
RP11-157P1.4	RP11-231C18.1
RP11-155O18.6	RP11-227D13.1
RP11-152L20.3	RP11-226L15.5
RP11-143I21.1	RP11-225H22.4
RP11-141M1.1	RP11-222K16.1
RP11-140I16.3	RP11-220I1.5
RP11-13K12.5	RP11-219B4.3
RP11-138I18.2	RP11-218I7.2
RP11-138I17.1	RP11-218F4.1
RP11-138A9.1	RP11-218C14.8
RP11-135A1.2	RP11-217B7.2
RP11-134L10.1	RP11-217B1.2
RP11-131L23.2	RP11-216L13.19
RP11-127B20.2	RP11-215H22.1
RP11-1277A3.3	RP11-215E13.2
RP11-1277A3.1	RP11-214N9.1
RP11-1275H24.2	RP11-214N1.1
RP11-1260E13.2	RP11-214K3.20
RP11-121C2.2	RP11-214K3.19
RP11-120K24.5	RP11-212P7.2
RP11-119F7.5	RP11-210M15.2
RP11-1191J2.5	RP11-209D14.2
RP11-1152H14.1	RP11-203B7.2
RP11-114H24.6	RP11-203B7.1
RP11-1137G4.3	RP11-201A3.1
RP11-112J3.16	RP11-1E4.1
RP11-111M22.4	RP11-195M16.3
RP11-111M22.3	RP11-194N12.2
RP11-111K18.2	RP11-190A12.8
RP11-111J6.2	RP11-18I14.11
RP11-1114A5.4	RP11-18F14.4
RP11-1109F11.5	RP11-186F10.2
RP11-1109F11.3	RP11-184E9.2
RP11-1103G16.1	RP11-182L21.5
RP11-10K16.1	RP11-182J23.1
RP11-109G23.3	RP11-180N14.1
RP11-109E24.2	RP11-17A4.3
RP11-109D9.4	RP11-179B15.6
RP11-1094M14.11	RP11-177N22.3
RP11-108P20.4	RP11-173B14.4
RP11-108L7.15	RP11-171N4.1
RP11-108K3.2	RP11-171I2.1
RP11-1081M5.2	RP11-16N11.2
RP11-1072C15.4	RP11-167H9.3
RP11-1069G10.1	RP11-166P13.4
RP11-102M11.2	RP11-164P12.4
RP11-102L12.2	RP11-164P12.3
RP11-1024P17.1	RP11-161I6.2
RP11-1017G21.5	RP11-161D15.1
RP11-1017G21.4	RP11-157P1.4
RP11-1008C21.2	RP11-157E16.1
RP11-1007O24.3	RP11-157B13.7
RP11-1007O24.2	RP11-155O18.6
RP1-93H18.6	RP11-153K16.2
RP1-78O14.1	RP11-152L20.3
RP1-68D18.4	RP11-151E14.1
RP1-39J2.1	RP11-143I21.1
RP1-39G22.7	RP11-141M1.1
RP1-35C21.2	RP11-140I16.3
RP1-30M3.5	RP11-13K12.5
RP1-286D6.5	RP11-138I18.2
RP1-265C24.8	RP11-138I17.1
RP1-228H13.5	RP11-138A9.1
RP1-20C7.6	RP11-135A1.2
RP1-199J3.7	RP11-134L10.1
RP1-193H18.2	RP11-12M5.1
RP1-187B23.1	RP11-127B20.2
RP1-179N16.6	RP11-1277A3.3
RP1-178F10.1	RP11-1277A3.1
RP1-170O19.14	RP11-1260E13.2
RP1-155D22.2	RP11-123K19.2
RP1-151F17.2	RP11-121C2.2
RP1-149A16.17	RP11-120K24.5
RP1-142L7.9	RP11-119F7.5
RP1-140C12.2	RP11-118G23.2
RP1-118J21.25	RP11-118G23.1
RP1-100J12.1	RP11-116O18.1
ROR1-AS1	RP11-116D17.1
RNF144A-AS1	RP11-1151B14.3
RNF139-AS1	RP11-114H24.6
RNASEH1-AS1	RP11-1137G4.3
RMST	RP11-112L7.1
RHPN1-AS1	RP11-112J3.16
RGS5	RP11-111M22.4
RGMB-AS1	RP11-111M22.3
RFPL1S	RP11-111K18.2
RBPMS-AS1	RP11-1114A5.4
RBMS3-AS3	RP11-1109M24.16
RBM26-AS1	RP11-1109F11.5
RBAKDN	RP11-1109F11.3
RASSF8-AS1	RP11-1103G16.1
RASSF1-AS1	RP11-10N23.4
RARA-AS1	RP11-10K16.1
RAPGEF4-AS1	RP11-109M19.1
RAP2C-AS1	RP11-109G23.3
RAMP2-AS1	RP11-109E24.2
RALY-AS1	RP11-109E10.1
RAD51-AS1	RP11-109D9.4
RAB30-AS1	RP11-109D24.1
RAB11B-AS1	RP11-1094M14.11
PXN-AS1	RP11-108P20.4
PWAR6	RP11-108L7.15
PVRL3-AS1	RP11-108K3.2
PTPRG-AS1	RP11-108B14.5
PTOV1-AS1	RP11-1081M5.2
PSORS1C3	RP11-1078H9.6
PSMG3-AS1	RP11-1072C15.4
PSMD6-AS2	RP11-1069G10.1
PSMD5-AS1	RP11-102M11.2
PSMB8-AS1	RP11-102L12.2
PRRX2-AS1	RP11-102C16.3
PRR7-AS1	RP11-1024P17.1
PRR34-AS1	RP11-1017G21.5
PROX1-AS1	RP11-1017G21.4
PROSER2-AS1	RP11-1008C21.2
PRMT5-AS1	RP11-1007O24.3
PRKG1-AS1	RP1-93H18.6
PRKCQ-AS1	RP1-78O14.1
PRKAG2-AS1	RP1-68D18.4
PRICKLE2-AS3	RP1-58B11.1
PPP3CB-AS1	RP1-39J2.1
PPP1R26-AS1	RP1-39G22.7
PP7080	RP1-35C21.2
PP14571	RP1-30M3.5
PP12613	RP1-28O17.1
POU6F2-AS2	RP1-286D6.5
POLR2J4	RP1-265C24.8
PLCG1-AS1	RP1-228H13.5
PLAC4	RP1-20C7.6
PKI55	RP1-202O8.3
PITRM1-AS1	RP1-199J3.7
PITPNA-AS1	RP1-193H18.2
PINK1-AS	RP1-187B23.1
PGM5-AS1	RP1-178F10.1
PDZRN3-AS1	RP1-170O19.17
PDCD4-AS1	RP1-170O19.14
PCOLCE-AS1	RP1-155D22.2
PCED1B-AS1	RP1-155D22.1
PCBP1-AS1	RP1-149C7.1
PCAT6	RP1-149A16.17
PCAT19	RP1-142L7.9
PCA3	RP1-142L7.8
PAXIP1-AS1	RP1-140C12.2
PAXBP1-AS1	RP1-135L22.1
PAX8-AS1	RP1-118J21.25
PART1	ROR1-AS1
PARD6G-AS1	RNF185-AS1
PARD3-AS1	RNF144A-AS1
PAN3-AS1	RNF139-AS1
PACRG-AS1	RNASEH1-AS1
OVOL1-AS1	RMST
OVCH1-AS1	RHPN1-AS1
OTX2-AS1	RGS5
OTUD6B-AS1	RGPD4-AS1
OSTM1-AS1	RGMB-AS1
OSER1-AS1	RBPMS-AS1
OR7E47P	RBMS3-AS3
OIP5-AS1	RBM26-AS1
OGFRP1	RBAKDN
NUTM2A-AS1	RASSF1-AS1
NUP50-AS1	RARA-AS1
NRG1-IT1	RAPGEF4-AS1
NR2F2-AS1	RAP2C-AS1
NR2F1-AS1	RAMP2-AS1
NPTN-IT1	RALY-AS1
NPSR1-AS1	RAD51-AS1
NPHP3-AS1	RAB30-AS1
NOP14-AS1	RAB11B-AS1
NNT-AS1	PVRL3-AS1
NKX2-1-AS1	PTPRG-AS1
NIFK-AS1	PTOV1-AS1
NHEG1	PSMG3-AS1
NFYC-AS1	PSMD5-AS1
NFIA-AS2	PSMB8-AS1
NFE4	PRRX2-AS1
NEXN-AS1	PRRT3-AS1
NEBL-AS1	PRR7-AS1
NDUFV2-AS1	PRR34-AS1
NDUFB2-AS1	PROX1-AS1
NCK1-AS1	PROSER2-AS1
NCBP2-AS2	PRMT5-AS1
NAV2-AS2	PRKG1-AS1
NAPA-AS1	PRKCQ-AS1
NALCN-AS1	PRKAG2-AS1
NADK2-AS1	PRICKLE2-AS3
N4BP2L2-IT2	PPP3CB-AS1
MYLK-AS1	PP12613
MYCNOS	POU6F2-AS2
MUC2	POLR2J4
MUC19	PLCH1-AS1
MTUS2-AS1	PLCG1-AS1
MRVI1-AS1	PLAC4
MRGPRG-AS1	PKI55
MORF4L2-AS1	PITRM1-AS1
MORC2-AS1	PINK1-AS
MMP24-AS1	PHEX-AS1
MLLT4-AS1	PDZRN3-AS1
MLK7-AS1	PCOLCE-AS1
MKNK1-AS1	PCGEM1
MIRLET7DHG	PCED1B-AS1
MIRLET7BHG	PCBP1-AS1
MIR7-3HG	PCAT6
MIR663AHG	PCAT4
MIR4435-1HG	PCAT18
MIR31HG	PCA3
MIR210HG	PAXIP1-AS1
MIR205HG	PAXBP1-AS1
MIR17HG	PAX8-AS1
MIR143HG	PART1
MIR133A1HG	PARD6G-AS1
MIR100HG	PAN3-AS1
MIATNB	PACRG-AS1
MIAT	OVOL1-AS1
MGC45922	OVCH1-AS1
MGC39584	OTX2-AS1
MGC32805	OTUD6B-AS1
MGC16275	OSTM1-AS1
MGC15885	OSER1-AS1
MFI2-AS1	OIP5-AS1
MEG9	OGFRP1
MEG3	NUTM2A-AS1
MEF2C-AS1	NUP50-AS1
MED14OS	NTRK3-AS1
MCM3AP-AS1	NRG1-IT1
MCHR2-AS1	NR2F2-AS1
MCF2L-AS1	NR2F1-AS1
MBNL1-AS1	NPTN-IT1
MATN1-AS1	NPSR1-AS1
MAPT-AS1	NPHP3-AS1
MAPKAPK5-AS1	NOP14-AS1
MAP3K14-AS1	NKX2-1-AS1
MAN2C1	NIFK-AS1
MAN1B1-AS1	NHEG1
MAMDC2-AS1	NFYC-AS1
MALAT1	NFIA-AS2
MAGI2-IT1	NFE4
MAGI2-AS3	NEXN-AS1
MAGI1-IT1	NEGR1-IT1
MAFG-AS1	NEBL-AS1
MACROD2-AS1	NDUFV2-AS1
LZTS1-AS1	NDUFB2-AS1
LY86-AS1	NCK1-AS1
LSAMP-AS1	NCBP2-AS2
LRRC2-AS1	NAV2-IT1
LPP-AS2	NAV2-AS5
LOXL1-AS1	NAV2-AS4
LOH12CR2	NAV2-AS2
LLNLR-246C6.1	NAPA-AS1
LL22NC03-N14H11.1	NALCN-AS1
LL0XNC01-7P3.1	N4BP2L2-IT2
LL0XNC01-116E7.2	MYLK-AS1
LIPE-AS1	MYCNOS
LINC01449	MUC2
LINC01448	MUC19
LINC01431	MTUS2-AS1
LINC01426	MRVI1-AS1
LINC01424	MRGPRG-AS1
LINC01420	MORF4L2-AS1
LINC01410	MORC2-AS1
LINC01405	MNX1-AS1
LINC01395	MMP24-AS1
LINC01366	MLLT4-AS1
LINC01364	MLK7-AS1
LINC01362	MKNK1-AS1
LINC01361	MIRLET7DHG
LINC01359	MIR7-3HG
LINC01356	MIR663AHG
LINC01355	MIR4500HG
LINC01354	MIR4435-1HG
LINC01352	MIR3663HG
LINC01348	MIR31HG
LINC01346	MIR210HG
LINC01342	MIR143HG
LINC01341	MIR133A1HG
LINC01339	MIR124-2HG
LINC01330	MIR100HG
LINC01315	MIATNB
LINC01314	MIAT
LINC01312	MGC45922
LINC01310	MGC39584
LINC01305	MGC32805
LINC01300	MGC27382
LINC01293	MGC15885
LINC01289	MEG9
LINC01281	MEG3
LINC01278	MEF2C-AS1
LINC01272	MED14OS
LINC01271	MCM3AP-AS1
LINC01270	MCHR2-AS1
LINC01268	MCF2L-AS1
LINC01267	MBNL1-AS1
LINC01260	MATN1-AS1
LINC01252	MAPT-AS1
LINC01242	MAPKAPK5-AS1
LINC01234	MAP3K14-AS1
LINC01233	MAN2C1
LINC01231	MAN1B1-AS1
LINC01220	MAMDC2-AS1
LINC01215	MAGI2-IT1
LINC01212	MAGI2-AS3
LINC01209	MAGI2-AS2
LINC01208	MAGI1-IT1
LINC01206	MAFG-AS1
LINC01197	MACROD2-AS1
LINC01191	LZTS1-AS1
LINC01186	LY86-AS1
LINC01181	LSAMP-AS1
LINC01180	LRRC2-AS1
LINC01169	LPP-AS2
LINC01165	LOXL1-AS1
LINC01159	LOH12CR2
LINC01158	LLNLR-246C6.1
LINC01146	LL22NC03-N14H11.1
LINC01144	LL0XNC01-7P3.1
LINC01142	LL0XNC01-116E7.2
LINC01140	LIPE-AS1
LINC01138	LINC01449
LINC01137	LINC01448
LINC01136	LINC01442
LINC01134	LINC01432
LINC01133	LINC01431
LINC01128	LINC01428
LINC01127	LINC01426
LINC01126	LINC01425
LINC01125	LINC01420
LINC01122	LINC01419
LINC01121	LINC01410
LINC01120	LINC01405
LINC01119	LINC01398
LINC01118	LINC01395
LINC01116	LINC01393
LINC01114	LINC01366
LINC01107	LINC01365
LINC01105	LINC01364
LINC01103	LINC01362
LINC01102	LINC01361
LINC01097	LINC01360
LINC01096	LINC01359
LINC01094	LINC01356
LINC01093	LINC01352
LINC01091	LINC01351
LINC01089	LINC01350
LINC01088	LINC01348
LINC01087	LINC01346
LINC01085	LINC01343
LINC01057	LINC01342
LINC01023	LINC01341
LINC01019	LINC01339
LINC01018	LINC01333
LINC01016	LINC01330
LINC01013	LINC01315
LINC01012	LINC01314
LINC01010	LINC01312
LINC01007	LINC01310
LINC01004	LINC01305
LINC01003	LINC01304
LINC00998	LINC01300
LINC00997	LINC01293
LINC00996	LINC01289
LINC00982	LINC01282
LINC00970	LINC01281
LINC00969	LINC01272
LINC00968	LINC01271
LINC00964	LINC01270
LINC00963	LINC01268
LINC00961	LINC01267
LINC00960	LINC01260
LINC00959	LINC01255
LINC00958	LINC01254
LINC00957	LINC01252
LINC00954	LINC01243
LINC00950	LINC01242
LINC00948	LINC01241
LINC00944	LINC01234
LINC00943	LINC01233
LINC00942	LINC01227
LINC00937	LINC01226
LINC00936	LINC01222
LINC00930	LINC01220
LINC00928	LINC01215
LINC00927	LINC01214
LINC00926	LINC01213
LINC00925	LINC01212
LINC00924	LINC01210
LINC00922	LINC01209
LINC00920	LINC01208
LINC00910	LINC01207
LINC00909	LINC01206
LINC00908	LINC01204
LINC00907	LINC01197
LINC00906	LINC01192
LINC00905	LINC01191
LINC00900	LINC01187
LINC00899	LINC01181
LINC00896	LINC01180
LINC00895	LINC01169
LINC00894	LINC01165
LINC00893	LINC01159
LINC00892	LINC01158
LINC00887	LINC01153
LINC00886	LINC01149
LINC00884	LINC01146
LINC00883	LINC01144
LINC00882	LINC01142
LINC00881	LINC01141
LINC00880	LINC01140
LINC00877	LINC01138
LINC00870	LINC01137
LINC00869	LINC01136
LINC00868	LINC01134
LINC00867	LINC01133
LINC00865	LINC01128
LINC00862	LINC01127
LINC00858	LINC01126
LINC00857	LINC01122
LINC00856	LINC01121
LINC00853	LINC01120
LINC00852	LINC01119
LINC00847	LINC01118
LINC00839	LINC01115
LINC00836	LINC01114
LINC00824	LINC01111
LINC00710	LINC01107
LINC00702	LINC01105
LINC00691	LINC01104
LINC00689	LINC01103
LINC00685	LINC01102
LINC00675	LINC01098
LINC00672	LINC01097
LINC00671	LINC01096
LINC00668	LINC01095
LINC00667	LINC01094
LINC00665	LINC01093
LINC00664	LINC01091
LINC00662	LINC01089
LINC00661	LINC01088
LINC00659	LINC01087
LINC00658	LINC01085
LINC00657	LINC01082
LINC00656	LINC01069
LINC00654	LINC01057
LINC00652	LINC01056
LINC00648	LINC01049
LINC00645	LINC01029
LINC00643	LINC01023
LINC00641	LINC01020
LINC00639	LINC01019
LINC00638	LINC01018
LINC00636	LINC01016
LINC00635	LINC01015
LINC00632	LINC01013
LINC00630	LINC01012
LINC00629	LINC01010
LINC00626	LINC01007
LINC00624	LINC01004
LINC00622	LINC01003
LINC00621	LINC00998
LINC00620	LINC00996
LINC00619	LINC00993
LINC00615	LINC00982
LINC00612	LINC00973
LINC00607	LINC00970
LINC00605	LINC00969
LINC00598	LINC00968
LINC00595	LINC00967
LINC00593	LINC00964
LINC00592	LINC00963
LINC00589	LINC00959
LINC00582	LINC00957
LINC00577	LINC00955
LINC00574	LINC00954
LINC00572	LINC00951
LINC00567	LINC00950
LINC00565	LINC00944
LINC00563	LINC00943
LINC00560	LINC00942
LINC00556	LINC00939
LINC00551	LINC00937
LINC00545	LINC00936
LINC00544	LINC00935
LINC00540	LINC00934
LINC00536	LINC00929
LINC00535	LINC00928
LINC00528	LINC00927
LINC00526	LINC00926
LINC00525	LINC00924
LINC00523	LINC00922
LINC00521	LINC00920
LINC00520	LINC00917
LINC00494	LINC00911
LINC00491	LINC00910
LINC00488	LINC00908
LINC00487	LINC00907
LINC00486	LINC00906
LINC00485	LINC00905
LINC00483	LINC00901
LINC00482	LINC00900
LINC00479	LINC00899
LINC00476	LINC00896
LINC00475	LINC00895
LINC00473	LINC00894
LINC00472	LINC00892
LINC00471	LINC00887
LINC00470	LINC00886
LINC00467	LINC00884
LINC00466	LINC00882
LINC00460	LINC00881
LINC00454	LINC00880
LINC00452	LINC00879
LINC00445	LINC00877
LINC00441	LINC00870
LINC00427	LINC00869
LINC00355	LINC00868
LINC00342	LINC00867
LINC00339	LINC00862
LINC00337	LINC00856
LINC00330	LINC00853
LINC00327	LINC00851
LINC00324	LINC00845
LINC00323	LINC00844
LINC00319	LINC00841
LINC00315	LINC00838
LINC00314	LINC00837
LINC00313	LINC00836
LINC00311	LINC00824
LINC00310	LINC00710
LINC00308	LINC00708
LINC00304	LINC00705
LINC00299	LINC00703
LINC00294	LINC00702
LINC00284	LINC00700
LINC00282	LINC00698
LINC00271	LINC00692
LINC00269	LINC00691
LINC00266-1	LINC00690
LINC00261	LINC00689
LINC00244	LINC00687
LINC00242	LINC00685
LINC00240	LINC00682
LINC00238	LINC00675
LINC00221	LINC00672
LINC00216	LINC00671
LINC00202-2	LINC00668
LINC00202-1	LINC00665
LINC00189	LINC00664
LINC00184	LINC00661
LINC00176	LINC00659
LINC00174	LINC00658
LINC00173	LINC00657
LINC00167	LINC00656
LINC00165	LINC00654
LINC00163	LINC00652
LINC00162	LINC00648
LINC00161	LINC00644
LINC00158	LINC00643
LINC00115	LINC00642
LINC00113	LINC00641
LINC00102	LINC00639
LINC00094	LINC00638
LINC00092	LINC00635
LINC00086	LINC00629
LINC00051	LINC00628
LINC00032	LINC00626
LINC00028	LINC00622
LINC-PINT	LINC00619
LIMD1-AS1	LINC00616
LHFPL3-AS2	LINC00615
LHFPL3-AS1	LINC00612
LGALS8-AS1	LINC00608
LEMD1-AS1	LINC00607
LEF1-AS1	LINC00606
LDLRAD4-AS1	LINC00605
LBX2-AS1	LINC00598
LARGE-AS1	LINC00595
LAMTOR5-AS1	LINC00593
LAMA5-AS1	LINC00589
LA16c-395F10.2	LINC00588
LA16c-395F10.1	LINC00587
LA16c-380H5.5	LINC00582
LA16c-380H5.4	LINC00577
LA16c-358B7.3	LINC00574
KRTAP5-AS1	LINC00572
KRBOX1-AS1	LINC00567
KMT2E-AS1	LINC00565
KLF3-AS1	LINC00564
KIRREL3-AS3	LINC00563
KIRREL3-AS2	LINC00561
KIF9-AS1	LINC00560
KIF25-AS1	LINC00559
KIAA1614-AS1	LINC00558
KIAA0125	LINC00557
KIAA0087	LINC00556
KCNQ1DN	LINC00555
KCNQ1-AS1	LINC00551
KCNJ2-AS1	LINC00550
KCNIP2-AS1	LINC00545
KB-431C1.5	LINC00544
KB-431C1.4	LINC00536
KB-1836B5.1	LINC00535
KANSL1-AS1	LINC00528
JPX	LINC00526
JMJD1C-AS1	LINC00525
JHDM1D-AS1	LINC00523
JAZF1-AS1	LINC00521
JARID2-AS1	LINC00520
JAKMIP2-AS1	LINC00518
ITPR1-AS1	LINC00507
ITPKB-IT1	LINC00494
ITPK1-AS1	LINC00491
ITGB2-AS1	LINC00487
ITGA9-AS1	LINC00486
ISPD-AS1	LINC00485
ISM1-AS1	LINC00483
IQCJ-SCHIP1-AS1	LINC00482
IQCH-AS1	LINC00479
IPO9-AS1	LINC00477
INTS6-AS1	LINC00475
INHBA-AS1	LINC00474
INE1	LINC00473
ILF3-AS1	LINC00472
IL21R-AS1	LINC00470
IL12A-AS1	LINC00467
IL10RB-AS1	LINC00466
IGFBP7-AS1	LINC00463
IGF2-AS	LINC00462
IDI2-AS1	LINC00460
IDH1-AS1	LINC00454
IBA57-AS1	LINC00452
HYMAI	LINC00445
HPYR1	LINC00441
HP09025	LINC00427
HOXD-AS2	LINC00424
HOXC-AS3	LINC00423
HOXB-AS1	LINC00421
HOXA11-AS	LINC00410
HOXA-AS3	LINC00408
HOXA-AS2	LINC00382
HOTAIRM1	LINC00358
HOTAIR	LINC00355
HNRNPU-AS1	LINC00354
HMMR-AS1	LINC00347
HMGN3-AS1	LINC00343
HLA-F-AS1	LINC00337
HIPK1-AS1	LINC00334
HHIP-AS1	LINC00330
HEXA-AS1	LINC00327
HECW1-IT1	LINC00326
HCP5B	LINC00324
HCP5	LINC00323
HCG9	LINC00320
HCG22	LINC00319
HCG18	LINC00317
HCG11	LINC00315
HCCAT5	LINC00314
HAR1A	LINC00313
HAND2-AS1	LINC00311
HAGLROS	LINC00309
HAGLR	LINC00308
GUSBP11	LINC00307
GTSE1-AS1	LINC00305
GTF3C2-AS1	LINC00304
GSN-AS1	LINC00302
GS1-279B7.1	LINC00301
GS1-24F4.2	LINC00299
GS1-166A23.2	LINC00298
GS1-124K5.11	LINC00294
GRTP1-AS1	LINC00293
GNAS-AS1	LINC00290
GNA14-AS1	LINC00284
GLYCTK-AS1	LINC00282
GLIS3-AS1	LINC00280
GLIDR	LINC00276
GHRLOS	LINC00271
GHET1	LINC00269
GCSAML-AS1	LINC00266-1
GATA6-AS1	LINC00261
GATA3-AS1	LINC00244
GAS6-AS1	LINC00242
GAS5-AS1	LINC00240
GAS5	LINC00238
GABPB1-AS1	LINC00226
FZD10-AS1	LINC00221
FUT8-AS1	LINC00216
FTX	LINC00210
FRY-AS1	LINC00208
FRMD6-AS1	LINC00202-2
FOXP1-IT1	LINC00189
FOXN3-AS2	LINC00184
FOXN3-AS1	LINC00176
FOXD3-AS1	LINC00174
FOXD2-AS1	LINC00173
FLVCR1-AS1	LINC00167
FLJ39080	LINC00165
FLJ37453	LINC00163
FLJ37035	LINC00162
FLJ35934	LINC00161
FLJ33360	LINC00158
FLJ31356	LINC00115
FLJ31104	LINC00113
FLJ27354	LINC00112
FLJ26850	LINC00102
FLJ21408	LINC00094
FLJ20021	LINC00092
FLJ16779	LINC00086
FLJ13224	LINC00052
FLJ12825	LINC00051
FLG-AS1	LINC00032
FGF14-IT1	LINC00029
FGF14-AS2	LINC00028
FGF13-AS1	LINC-PINT
FGF10-AS1	LIMD1-AS1
FGD5-AS1	LHFPL3-AS2
FENDRR	LHFPL3-AS1
FBXL19-AS1	LGALS8-AS1
FAM99B	LEMD1-AS1
FAM83C-AS1	LEF1-AS1
FAM66D	LDLRAD4-AS1
FAM53B-AS1	LBX2-AS1
FAM230C	LBX1-AS1
FAM222A-AS1	LARGE-AS1
FAM212B-AS1	LAMA5-AS1
FAM201A	LA16c-83F12.6
FAM181A-AS1	LA16c-395F10.2
FAM13A-AS1	LA16c-395F10.1
F11-AS1	LA16c-381G6.1
EXTL3-AS1	LA16c-380H5.5
ERVMER61-1	LA16c-380H5.4
ERVH48-1	KRTAP5-AS1
ERC2-IT1	KRBOX1-AS1
EPN2-AS1	KMT2E-AS1
EPHA1-AS1	KLF3-AS1
EPB41L4A-AS2	KIRREL3-AS3
EPB41L4A-AS1	KIRREL3-AS2
EP300-AS1	KIF9-AS1
ENTPD3-AS1	KIF25-AS1
ENTPD1-AS1	KIAA1614-AS1
ENO1-AS1	KIAA0125
EMX2OS	KCNQ1DN
ELOVL2-AS1	KCNQ1-AS1
ELFN1-AS1	KCNIP2-AS1
EIF3J-AS1	KB-431C1.5
EIF1B-AS1	KB-431C1.4
EHMT1-IT1	KB-1836B5.1
EGOT	KB-1568E2.1
EGFLAM-AS2	KB-1410C5.2
EDNRB-AS1	KB-1000E4.2
EBLN3	JPX
DYNLL1-AS1	JHDM1D-AS1
DTX2P1-UPK3BP1-PMS2P11	JAZF1-AS1
DSCR9	JARID2-AS1
DSCR10	JAKMIP2-AS1
DPP10-AS1	ITPR1-AS1
DPH6-AS1	ITPKB-IT1
DOCK9-AS2	ITPK1-AS1
DOCK4-AS1	ITGB2-AS1
DNM3OS	ITGA9-AS1
DNM1P35	ISPD-AS1
DNAJC9-AS1	IQCJ-SCHIP1-AS1
DNAJC3-AS1	IQCH-AS1
DNAJC27-AS1	IQCF5-AS1
DLX6-AS1	IPO9-AS1
DLGAP1-AS2	INHBA-AS1
DLGAP1-AS1	INE1
DLG5-AS1	IL21R-AS1
DLG3-AS1	IL12A-AS1
DLG1-AS1	IL10RB-AS1
DLEU7-AS1	IGSF11-AS1
DLEU2L	IGF2-AS
DLEU2	IDH1-AS1
DKFZp779M0652	HYMAI
DKFZP434L187	HPYR1
DKFZP434K028	HP09025
DKFZp434J0226	HOXD-AS2
DKFZP434H168	HOXC-AS3
DKFZP434A062	HOXB-AS1
DIO3OS	HOXA11-AS
DICER1-AS1	HOXA-AS3
DIAPH2-AS1	HOTTIP
DHRS4-AS1	HOTAIRM1
DGCR9	HOTAIR
DGCR5	HNRNPU-AS1
DGCR12	HNF4A-AS1
DGCR11	HMMR-AS1
DEPDC1-AS1	HMGN3-AS1
DDX11-AS1	HLA-F-AS1
DDR1-AS1	HIPK1-AS1
DDC-AS1	HHIP-AS1
DCTN1-AS1	HEXA-AS1
DBH-AS1	HECW1-IT1
DAOA-AS1	HCP5B
DANCR	HCP5
DACT3-AS1	HCG9
D21S2088E	HCG22
CYP51A1-AS1	HCG18
CYP1B1-AS1	HCG11
CYB561D2	HCCAT5
CTD-3193O13.1	HAR1A
CTD-3092A11.2	HAND2-AS1
CTD-3080P12.3	HAGLROS
CTD-3064M3.3	HAGLR
CTD-3025N20.3	GUSBP11
CTD-2639E6.4	GTSE1-AS1
CTD-2619J13.17	GTF3C2-AS1
CTD-2619J13.13	GSN-AS1
CTD-2616J11.10	GS1-600G8.3
CTD-2587M23.1	GS1-279B7.1
CTD-2587H24.10	GS1-259H13.2
CTD-2561B21.11	GS1-24F4.2
CTD-2554C21.3	GS1-166A23.2
CTD-2553C6.1	GRTP1-AS1
CTD-2547L24.4	GRIK1-AS1
CTD-2542L18.1	GRID1-AS1
CTD-2541M15.1	GNA14-AS1
CTD-2541J13.1	GLYCTK-AS1
CTD-2540F13.2	GLIS3-AS1
CTD-2537I9.16	GLIDR
CTD-2528L19.6	GHRLOS
CTD-2377D24.6	GHET1
CTD-2373J6.1	GCSAML-AS1
CTD-2366F13.2	GATA6-AS1
CTD-2313J17.5	GATA3-AS1
CTD-2310F14.1	GAS6-AS1
CTD-2302E22.4	GAS5-AS1
CTD-2297D10.2	GAS5
CTD-2293H3.1	GABPB1-AS1
CTD-2292M16.8	FZD10-AS1
CTD-2287O16.5	FUT8-AS1
CTD-2286N8.2	FTX
CTD-2269F5.1	FRY-AS1
CTD-2256P15.2	FRMD6-AS1
CTD-2251F13.1	FOXP1-IT1
CTD-2196E14.6	FOXN3-AS2
CTD-2083E4.7	FOXD3-AS1
CTD-2083E4.4	FOXD2-AS1
CTD-2035E11.5	FLJ40288
CTD-2033C11.1	FLJ39080
CTD-2021H9.3	FLJ37453
CTD-2012K14.6	FLJ37035
CTD-2008P7.1	FLJ35934
CTD-2002J20.1	FLJ33360
CTC-550B14.7	FLJ31356
CTC-523E23.1	FLJ31104
CTC-471J1.2	FLJ27354
CTC-459F4.3	FLJ26850
CTC-444N24.11	FLJ22763
CTC-429P9.3	FLJ21408
CTC-428G20.6	FLJ20021
CTC-338M12.4	FLJ16779
CTBP1-AS2	FLJ13224
CTBP1-AS	FLJ12825
CTB-92J24.2	FGF14-IT1
CTB-31O20.2	FGF13-AS1
CTB-25B13.12	FGF10-AS1
CTB-181H17.1	FGD5-AS1
CTB-176F20.3	FER1L6-AS1
CTB-174D11.1	FENDRR
CTB-12O2.1	FBXL19-AS1
CTB-119C2.1	FAM99B
CTB-113P19.1	FAM83C-AS1
CTB-102L5.7	FAM66D
CTA-390C10.10	FAM53B-AS1
CTA-384D8.35	FAM224A
CTA-29F11.1	FAM222A-AS1
CTA-292E10.6	FAM212B-AS1
CTA-268H5.14	FAM201A
CTA-254O6.1	FAM183CP
CTA-246H3.12	FAM181A-AS1
CSTF3-AS1	FAM170B-AS1
CSNK1G2-AS1	FAM13A-AS1
CROCCP2	F11-AS1
CRNDE	EXTL3-AS1
CPEB2-AS1	ERVMER61-1
COX10-AS1	ERVH48-1
COLCA1	ERVH-1
COL18A1-AS1	ERICH3-AS1
CNTFR-AS1	ERICH1-AS1
CLYBL-AS1	ERC2-IT1
CLSTN2-AS1	EPN2-AS1
CLRN1-AS1	EPHA5-AS1
CLIP1-AS1	EPB41L4A-AS1
CKMT2-AS1	EP300-AS1
CIRBP-AS1	ENTPD1-AS1
CHRM3-AS2	ENO1-AS1
CHL1-AS1	EMX2OS
CHKB-AS1	ELOVL2-AS1
CFLAR-AS1	EIF3J-AS1
CELSR3-AS1	EIF1B-AS1
CELF2-AS1	EHMT1-IT1
CECR7	EGOT
CECR5-AS1	EGFLAM-AS4
CECR3	EGFLAM-AS2
CEBPA-AS1	EBLN3
CDKN2B-AS1	DYNLL1-AS1
CDIPT-AS1	DTX2P1-UPK3BP1-PMS2P11
CDC42-IT1	DSCR9
CD81-AS1	DSCR10
CCNT2-AS1	DSCAM-AS1
CCDC37-AS1	DPP10-AS3
CCDC26	DPP10-AS1
CCDC148-AS1	DPH6-AS1
CCDC13-AS1	DOCK4-AS1
CBR3-AS1	DNM3OS
CATIP-AS1	DNM1P35
CASC6	DNAJC9-AS1
CASC2	DNAJC3-AS1
CASC18	DNAJC27-AS1
CASC16	DNAJB8-AS1
CASC15	DLX6-AS1
CASC11	DLGAP2-AS1
CARS-AS1	DLGAP1-AS3
CAPN10-AS1	DLGAP1-AS2
CAHM	DLG5-AS1
CADM3-AS1	DLG3-AS1
CACNA1G-AS1	DLG1-AS1
C9orf163	DLEU7-AS1
C8orf49	DLEU2L
C8orf31	DLEU2
C6orf99	DKFZp779M0652
C5orf66	DKFZP434L187
C5orf64	DKFZP434K028
C3orf79	DKFZp434J0226
C3orf35	DKFZP434H168
C22orf34	DKFZP434A062
C22orf24	DIO3OS
C21orf91-OT1	DIO2-AS1
C20orf203	DICER1-AS1
C20orf197	DIAPH3-AS1
C20orf166-AS1	DIAPH2-AS1
C1RL-AS1	DHRS4-AS1
C1QTNF9B-AS1	DGCR9
C1QTNF1-AS1	DGCR5
C1orf220	DGCR12
C17orf82	DGCR11
C17orf100	DDX11-AS1
C16orf82	DDR1-AS1
C15orf56	DDC-AS1
C15orf54	DCTN1-AS1
C14orf132	DBH-AS1
C12orf80	DAOA-AS1
C12orf77	DACT3-AS1
C11orf97	DAB1-AS1
C11orf72	D21S2088E
C10orf95	CYP51A1-AS1
C10orf91	CYP1B1-AS1
C10orf25	CYB561D2
BZRAP1-AS1	CTD-3193O13.1
BVES-AS1	CTD-3126B10.1
BSN-AS2	CTD-3092A11.2
BOLA3-AS1	CTD-3080P12.3
BMS1P20	CTD-3064M3.3
BLACAT1	CTD-3028N15.1
BFSP2-AS1	CTD-2639E6.4
BDNF-AS	CTD-2619J13.13
BCDIN3D-AS1	CTD-2616J11.10
BARX1-AS1	CTD-2587M23.1
BANCR	CTD-2587H24.10
BAIAP2-AS1	CTD-2561B21.11
ATP6V0E2-AS1	CTD-2554C21.3
ATP1A1-AS1	CTD-2553C6.1
ATP11A-AS1	CTD-2547L24.4
ASMTL-AS1	CTD-2542L18.1
ASH1L-AS1	CTD-2541M15.1
ASB16-AS1	CTD-2541J13.1
ASAP1-IT2	CTD-2537I9.16
ARRDC3-AS1	CTD-2534I21.8
ARNTL2-AS1	CTD-2528L19.6
ARHGEF7-IT1	CTD-2520I13.1
ARHGEF7-AS2	CTD-2377D24.6
ARHGEF26-AS1	CTD-2373J6.1
ARHGAP5-AS1	CTD-2366F13.2
ARHGAP26-AS1	CTD-2350J17.1
AQP4-AS1	CTD-2325A15.5
APTR	CTD-2313J17.5
APCDD1L-AS1	CTD-2310F14.1
AP006222.2	CTD-2302E22.4
AP006216.10	CTD-2297D10.2
AP001630.5	CTD-2293H3.1
AP001462.6	CTD-2292M16.8
AP001189.4	CTD-2287O16.5
AP001063.1	CTD-2286N8.2
AP000696.2	CTD-2281E23.2
AP000473.8	CTD-2269F5.1
AP000265.1	CTD-2256P15.2
AP000253.1	CTD-2251F13.1
AP000230.1	CTD-2194D22.4
ANKRD44-IT1	CTD-2130O13.1
ANKRD10-IT1	CTD-2118P12.1
ALMS1-IT1	CTD-2083E4.7
ALKBH3-AS1	CTD-2076M15.1
ALDH1L1-AS2	CTD-2033C11.1
AL133493.2	CTD-2021H9.3
AL132709.8	CTD-2012K14.6
AL022341.3	CTD-2008P7.1
AGAP2-AS1	CTC-550B14.7
AGAP11	CTC-527H23.4
AFAP1-AS1	CTC-523E23.1
AF213884.2	CTC-471C19.1
AF186192.1	CTC-459F4.3
AF131215.8	CTC-444N24.11
AF131215.4	CTC-436K13.5
AF067845.1	CTC-429P9.3
AF001548.5	CTC-428G20.6
ADORA2A-AS1	CTC-425F1.4
ADIRF-AS1	CTC-384G19.1
ADD3-AS1	CTC-338M12.4
ADARB2-AS1	CTBP1-AS2
ADAMTS9-AS2	CTBP1-AS
ACVR2B-AS1	CTB-92J24.2
ACTA2-AS1	CTB-78F1.1
AC145343.2	CTB-50L17.7
AC144652.1	CTB-43E15.1
AC141928.1	CTB-31O20.9
AC139100.3	CTB-31O20.2
AC124997.1	CTB-25B13.12
AC114730.11	CTB-181H17.1
AC106801.1	CTB-174D11.1
AC104667.3	CTB-12O2.1
AC092667.2	CTB-12A17.3
AC091633.3	CTB-113P19.1
AC087501.1	CTB-102L5.7
AC084219.3	CTA-384D8.35
AC083949.1	CTA-331P3.1
AC083843.1	CTA-29F11.1
AC079807.4	CTA-280A3__B.2
AC079767.4	CTA-268H5.14
AC079305.10	CTA-254O6.1
AC074212.6	CTA-246H3.12
AC073283.7	CSTF3-AS1
AC068831.3	CSPG4P1Y
AC068138.1	CSNK1G2-AS1
AC068039.4	CSMD2-AS1
AC067956.1	CRNDE
AC025442.3	CPS1-IT1
AC024560.2	CPEB2-AS1
AC018816.3	COX10-AS1
AC018766.6	COLCA1
AC018755.17	COL18A1-AS1
AC017104.6	CNTFR-AS1
AC017002.2	CLYBL-AS2
AC016999.2	CLYBL-AS1
AC016831.7	CLSTN2-AS1
AC012531.25	CLRN1-AS1
AC012499.1	CLIP1-AS1
AC012360.6	CLDN10-AS1
AC010524.4	CKMT2-AS1
AC009502.4	CIRBP-AS1
AC009133.15	CHRM3-AS2
AC009120.6	CHL1-AS1
AC008746.12	CHKB-AS1
AC008088.4	CELSR3-AS1
AC007787.2	CELF2-AS1
AC007389.3	CECR7
AC007365.3	CECR5-AS1
AC007362.3	CECR3
AC007292.3	CEBPA-AS1
AC006538.1	CDKN2B-AS1
AC006129.2	CDIPT-AS1
AC006026.13	CDC42-IT1
AC005785.2	CD81-AS1
AC005592.3	CCDC37-AS1
AC005537.2	CCDC26
AC005523.3	CCDC148-AS1
AC005498.3	CCDC13-AS1
AC005306.3	CBR3-AS1
AC005256.1	CATIP-AS1
AC005224.2	CASC6
AC005162.4	CASC22
AC002064.5	CASC2
AC002059.10	CASC18
A2M-AS1	CASC17
A1BG-AS1	CASC16
	CASC15
	CASC11
	CARS-AS1
	CAPN10-AS1
	CADM3-AS1
	CADM2-AS1
	CACNA1G-AS1
	C9orf62
	C9orf163
	C9orf135-AS1
	C8orf49
	C8orf31
	C7orf71
	C7orf69
	C6orf99
	C5orf66-AS1
	C5orf66
	C5orf64
	C5orf17
	C3orf79
	C3orf35
	C22orf34
	C22orf24
	C20orf78
	C20orf203
	C20orf197
	C20orf166-AS1
	C1RL-AS1
	C1QTNF1-AS1
	C1orf220
	C17orf82
	C17orf77
	C17orf100
	C16orf82
	C15orf56
	C15orf54
	C15orf32
	C12orf80
	C12orf77
	C11orf97
	C11orf72
	C10orf95
	C10orf91
	C10orf71-AS1
	C10orf25
	BZRAP1-AS1
	BVES-AS1
	BSN-AS2
	BPESC1
	BOLA3-AS1
	BMS1P20
	BLACAT1
	BGLT3
	BFSP2-AS1
	BDNF-AS
	BCDIN3D-AS1
	BARX1-AS1
	BANCR
	BAIAP2-AS1
	ATXN8OS
	ATP1A1-AS1
	ATP13A4-AS1
	ATP11A-AS1
	ASMTL-AS1
	ASH1L-AS1
	ASB16-AS1
	ASAP1-IT2
	ARRDC3-AS1
	ARNTL2-AS1
	ARHGEF7-IT1
	ARHGEF7-AS2
	ARHGEF26-AS1
	ARHGAP5-AS1
	ARHGAP26-AS1
	ARHGAP22-IT1
	AQP4-AS1
	APTR
	APCDD1L-AS1
	AP006547.3
	AP006216.10
	AP001630.5
	AP001605.4
	AP001189.4
	AP001171.1
	AP001063.1
	AP000696.2
	AP000473.8
	AP000462.1
	AP000265.1
	AP000253.1
	AP000230.1
	ANKRD44-IT1
	ANKRD10-IT1
	ALKBH3-AS1
	ALDH1L1-AS2
	AL928742.12
	AL132709.8
	AL022344.5
	AL022341.3
	AGAP2-AS1
	AGAP11
	AF213884.2
	AF186192.1
	AF131215.4
	AF067845.1
	ADORA2A-AS1
	ADIRF-AS1
	ADD3-AS1
	ADARB2-AS1
	ADAMTS9-AS2
	ACVR2B-AS1
	AC145343.2
	AC141928.1
	AC139100.3
	AC124997.1
	AC114752.3
	AC114730.11
	AC108056.1
	AC106801.1
	AC104667.3
	AC092667.2
	AC092660.1
	AC091633.3
	AC087501.1
	AC084219.3
	AC083949.1
	AC083843.1
	AC079807.4
	AC079767.4
	AC079305.10
	AC074212.6
	AC073321.4
	AC073283.7
	AC068831.3
	AC068138.1
	AC068039.4
	AC067956.1
	AC025442.3
	AC018816.3
	AC018766.6
	AC018755.17
	AC017104.6
	AC016999.2
	AC016831.7
	AC013733.4
	AC012531.25
	AC012499.1
	AC012360.6
	AC010524.4
	AC010145.4
	AC009502.4
	AC009120.6
	AC008753.4
	AC008088.4
	AC007787.2
	AC007680.2
	AC007365.3
	AC007362.3
	AC007349.5
	AC007292.3
	AC006538.1
	AC006129.2
	AC005785.2
	AC005606.14
	AC005537.2
	AC005523.3
	AC005498.3
	AC005306.3
	AC005256.1
	AC005162.4
	AC003973.4
	AC002064.5
	AC002059.10
	AC000111.3
	AA06
	A2M-AS1
	A1BG-AS1
