# Supplementary material for: Identification and validation of an immune-related lncRNAs signature to predict the overall survival of ovarian cancer
Source: Front Oncol. 2022 Oct 12;12:999654. doi: 10.3389/fonc.2022.999654 (PMC9596922; doi:10.3389/fonc.2022.999654)
Supplement: Supplementary Table 3 — The chemotherapy response to anticancer drugs commonly used to treating cancers in TCGA-RNA-seq dataset and HG-U133_Plus_2 dataset. [file DataSheet_3.xlsx]

## Sheet: supplement Table 2
	TCGA-RNA-Seq cohort			HG-U133_Plus_2 cohort
Drug	p	p.adj	p.format	p	p.adj	p.format
A.443654	0.0172975	0.017	0.017	0.809708	0.81	0.81
A.770041	9.43e-09	9.4e-09	9.4e-09	9.02e-07	9e-07	9e-07
ABT.263	0.886297	0.89	0.89	0.381281	0.38	0.38
ABT.888	3.41e-05	3.4e-05	3.4e-05	0.0486562	0.049	0.049
AG.014699	0.00427164	0.0043	0.0043	0.250378	0.25	0.25
AICAR	0.23617	0.24	0.24	0.0407105	0.041	0.041
AKT.inhibitor.VIII	0.321646	0.32	0.32	0.251375	0.25	0.25
AMG.706	0.412365	0.41	0.41	0.00108082	0.0011	0.0011
AP.24534	0.00490823	0.0049	0.0049	4.96e-14	5e-14	5e-14
AS601245	0.0112637	0.011	0.011	0.0267565	0.027	0.027
ATRA	0.00118706	0.0012	0.0012	0.096813	0.097	0.097
AUY922	0.9705	0.97	0.97	0.514165	0.51	0.51
Axitinib	1.87e-06	1.9e-06	1.9e-06	0.754449	0.75	0.75
AZ628	0.0488571	0.049	0.049	0.0025454	0.0025	0.0025
AZD.0530	9.96e-13	1e-12	1e-12	2.18e-05	2.2e-05	2.2e-05
AZD.2281	0.0023576	0.0024	0.0024	0.554508	0.55	0.55
AZD6244	0.476159	0.48	0.48	0.304773	0.3	0.3
AZD6482	0.60723	0.61	0.61	3.34e-12	3.3e-12	3.3e-12
AZD7762	0.00111231	0.0011	0.0011	0.00209219	0.0021	0.0021
AZD8055	0.0882301	0.088	0.088	1.51e-09	1.5e-09	1.5e-09
BAY.61.3606	0.493885	0.49	0.49	0.00153427	0.0015	0.0015
Bexarotene	9.65e-07	9.6e-07	9.6e-07	2.8e-05	2.8e-05	2.8e-05
BI.2536	0.957727	0.96	0.96	0.85758	0.86	0.86
BI.D1870	0.250103	0.25	0.25	0.0696598	0.07	0.07
BIBW2992	0.0673532	0.067	0.067	0.00210238	0.0021	0.0021
Bicalutamide	8.99e-06	9e-06	9e-06	0.698631	0.7	0.7
BIRB.0796	0.00252702	0.0025	0.0025	0.12059	0.12	0.12
Bleomycin	0.30392	0.3	0.3	1.26e-09	1.3e-09	1.3e-09
BMS.509744	0.443241	0.44	0.44	2.32e-05	2.3e-05	2.3e-05
BMS.536924	0.000241653	0.00024	0.00024	0.00511739	0.0051	0.0051
BMS.708163	0.0830672	0.083	0.083	0.476001	0.48	0.48
BMS.754807	0.0170674	0.017	0.017	0.00450274	0.0045	0.0045
Bortezomib	0.00995029	0.01	0.01	1.21e-09	1.2e-09	1.2e-09
Bosutinib	0.313292	0.31	0.31	0.574421	0.57	0.57
Bryostatin.1	6.23e-05	6.2e-05	6.2e-05	0.478396	0.48	0.48
BX.795	3.56e-05	3.6e-05	3.6e-05	1.02e-06	1e-06	1e-06
Camptothecin	0.0931672	0.093	0.093	0.0113434	0.011	0.011
CCT007093	5.86e-05	5.9e-05	5.9e-05	0.11108	0.11	0.11
CCT018159	7.52e-09	7.5e-09	7.5e-09	0.632318	0.63	0.63
CEP.701	0.0152174	0.015	0.015	0.782497	0.78	0.78
CGP.082996	0.310931	0.31	0.31	0.000395643	0.0004	0.0004
CGP.60474	0.22093	0.22	0.22	0.00533588	0.0053	0.0053
CHIR.99021	2.78e-09	2.8e-09	2.8e-09	5.64e-14	5.6e-14	5.6e-14
CI.1040	0.586706	0.59	0.59	0.441449	0.44	0.44
Cisplatin	0.154161	0.15	0.15	1.62e-05	1.6e-05	1.6e-05
CMK	0.367538	0.37	0.37	1.14e-15	1.1e-15	1.1e-15
Cyclopamine	0.055889	0.056	0.056	5.33e-08	5.3e-08	5.3e-08
Cytarabine	0.049568	0.05	0.05	1.96e-09	2e-09	2e-09
Dasatinib	9.46e-11	9.5e-11	9.5e-11	7.95e-17	7.9e-17	<2e-16
DMOG	2.62e-09	2.6e-09	2.6e-09	9.15e-05	9.2e-05	9.2e-05
Docetaxel	0.191751	0.19	0.19	0.00104987	0.001	0.001
Doxorubicin	0.000298373	0.0003	0.0003	0.0101811	0.01	0.01
EHT.1864	8.22e-08	8.2e-08	8.2e-08	4.45e-07	4.4e-07	4.4e-07
Elesclomol	0.0914975	0.091	0.091	0.0010445	0.001	0.001
Embelin	0.0690311	0.069	0.069	3.1e-10	3.1e-10	3.1e-10
Epothilone.B	0.000288584	0.00029	0.00029	0.375528	0.38	0.38
Erlotinib	5.27e-05	5.3e-05	5.3e-05	0.177669	0.18	0.18
Etoposide	1.8e-06	1.8e-06	1.8e-06	4.17e-10	4.2e-10	4.2e-10
FH535	0.630695	0.63	0.63	0.000465291	0.00047	0.00047
FTI.277	0.19598	0.2	0.2	6.88e-06	6.9e-06	6.9e-06
GDC.0449	0.38079	0.38	0.38	0.0337716	0.034	0.034
GDC0941	0.00747439	0.0075	0.0075	1.64e-13	1.6e-13	1.6e-13
Gefitinib	0.177082	0.18	0.18	0.0857988	0.086	0.086
Gemcitabine	0.0082203	0.0082	0.0082	2.83e-13	2.8e-13	2.8e-13
GNF.2	0.000430638	0.00043	0.00043	0.4312	0.43	0.43
GSK.650394	0.000143758	0.00014	0.00014	0.350061	0.35	0.35
GSK269962A	2.28e-08	2.3e-08	2.3e-08	0.00159924	0.0016	0.0016
GW.441756	0.900918	0.9	0.9	1.09e-06	1.1e-06	1.1e-06
GW843682X	0.000200974	0.0002	0.0002	0.145212	0.15	0.15
Imatinib	1.25e-08	1.3e-08	1.3e-08	0.885349	0.89	0.89
IPA.3	0.00080681	0.00081	0.00081	0.00710615	0.0071	0.0071
JNJ.26854165	7.8e-09	7.8e-09	7.8e-09	0.010615	0.011	0.011
JNK.9L	0.91264	0.91	0.91	0.00185163	0.0019	0.0019
JNK.Inhibitor.VIII	0.00644492	0.0064	0.0064	0.316296	0.32	0.32
JW.7.52.1	0.000145919	0.00015	0.00015	0.0994631	0.099	0.099
KIN001.135	0.0333685	0.033	0.033	0.09769	0.098	0.098
KU.55933	0.0620007	0.062	0.062	0.994797	0.99	0.99
Lapatinib	0.0436005	0.044	0.044	0.0477798	0.048	0.048
Lenalidomide	0.345047	0.35	0.35	0.0610616	0.061	0.061
LFM.A13	6.48e-07	6.5e-07	6.5e-07	2.08e-05	2.1e-05	2.1e-05
Metformin	6.19e-10	6.2e-10	6.2e-10	2.02e-08	2e-08	2e-08
Methotrexate	6.18e-06	6.2e-06	6.2e-06	0.134333	0.13	0.13
MG.132	0.0907893	0.091	0.091	1.2e-06	1.2e-06	1.2e-06
Midostaurin	0.000126884	0.00013	0.00013	3.63e-12	3.6e-12	3.6e-12
Mitomycin.C	4.1e-08	4.1e-08	4.1e-08	0.732166	0.73	0.73
MK.2206	3.96e-05	4e-05	4e-05	1.48e-09	1.5e-09	1.5e-09
MS.275	0.0697879	0.07	0.07	0.00195097	0.002	0.002
Nilotinib	0.763585	0.76	0.76	0.897568	0.9	0.9
NSC.87877	0.116312	0.12	0.12	0.231584	0.23	0.23
NU.7441	0.732761	0.73	0.73	0.0173915	0.017	0.017
Nutlin.3a	0.0951054	0.095	0.095	0.0735375	0.074	0.074
NVP.BEZ235	0.280216	0.28	0.28	2.54e-06	2.5e-06	2.5e-06
NVP.TAE684	0.00755724	0.0076	0.0076	0.000170005	0.00017	0.00017
Obatoclax.Mesylate	0.0436005	0.044	0.044	5.44e-13	5.4e-13	5.4e-13
OSI.906	0.010797	0.011	0.011	8.58e-05	8.6e-05	8.6e-05
PAC.1	0.114037	0.11	0.11	0.00547262	0.0055	0.0055
Paclitaxel	0.00146479	0.0015	0.0015	0.0202173	0.02	0.02
Parthenolide	0.865892	0.87	0.87	0.037147	0.037	0.037
Pazopanib	0.0227996	0.023	0.023	4.88e-15	4.9e-15	4.9e-15
PD.0325901	0.497004	0.5	0.5	0.978226	0.98	0.98
PD.0332991	0.00236727	0.0024	0.0024	0.0222506	0.022	0.022
PD.173074	0.0664356	0.066	0.066	0.000578432	0.00058	0.00058
PF.02341066	0.803358	0.8	0.8	8.2e-05	8.2e-05	8.2e-05
PF.4708671	0.000105837	0.00011	0.00011	0.859098	0.86	0.86
PF.562271	8.45e-08	8.4e-08	8.4e-08	0.0120663	0.012	0.012
PHA.665752	0.592659	0.59	0.59	0.840926	0.84	0.84
PLX4720	3.73e-05	3.7e-05	3.7e-05	0.755183	0.76	0.76
Pyrimethamine	0.259358	0.26	0.26	0.279125	0.28	0.28
QS11	0.00396675	0.004	0.004	9.18e-06	9.2e-06	9.2e-06
Rapamycin	3.84e-06	3.8e-06	3.8e-06	0.0873967	0.087	0.087
RDEA119	0.0102743	0.01	0.01	0.0557298	0.056	0.056
RO.3306	0.685976	0.69	0.69	0.157461	0.16	0.16
Roscovitine	0.130091	0.13	0.13	0.00218912	0.0022	0.0022
S.Trityl.L.cysteine	0.000224751	0.00022	0.00022	0.0377664	0.038	0.038
Salubrinal	3.94e-05	3.9e-05	3.9e-05	0.158885	0.16	0.16
SB.216763	0.00717751	0.0072	0.0072	0.0173915	0.017	0.017
SB590885	0.348205	0.35	0.35	0.271052	0.27	0.27
Shikonin	0.00100611	0.001	0.001	5.66e-11	5.7e-11	5.7e-11
SL.0101.1	0.000204932	0.0002	0.0002	6.96e-08	7e-08	7e-08
Sorafenib	0.0129067	0.013	0.013	0.145078	0.15	0.15
Sunitinib	0.218613	0.22	0.22	0.541956	0.54	0.54
Temsirolimus	0.960674	0.96	0.96	0.157887	0.16	0.16
Thapsigargin	0.0229473	0.023	0.023	0.356071	0.36	0.36
Tipifarnib	7.04e-07	7e-07	7e-07	0.518849	0.52	0.52
TW.37	3.73e-05	3.7e-05	3.7e-05	0.00530416	0.0053	0.0053
Vinblastine	0.00175663	0.0018	0.0018	0.274644	0.27	0.27
Vinorelbine	9.86e-05	9.9e-05	9.9e-05	0.00988691	0.0099	0.0099
Vorinostat	0.284631	0.28	0.28	0.505789	0.51	0.51
VX.680	0.831128	0.83	0.83	0.307971	0.31	0.31
VX.702	0.0233954	0.023	0.023	0.815329	0.82	0.82
WH.4.023	5.71e-14	5.7e-14	5.7e-14	1.97e-11	2e-11	2e-11
WO2009093972	4.55e-06	4.6e-06	4.6e-06	0.00344296	0.0034	0.0034
WZ.1.84	1.41e-07	1.4e-07	1.4e-07	1.79e-06	1.8e-06	1.8e-06
X17.AAG	0.421563	0.42	0.42	0.00666604	0.0067	0.0067
X681640	0.851372	0.85	0.85	0.194713	0.19	0.19
XMD8.85	0.0601285	0.06	0.06	7.24e-17	7.2e-17	<2e-16
Z.LLNle.CHO	0.289094	0.29	0.29	1.7e-14	1.7e-14	1.7e-14
ZM.447439	0.0451645	0.045	0.045	0.0481069	0.048	0.048
